# Supplementary material for: Cortical and subcortical functional specificity associated with response inhibition
Source: Neuroimage. 2020 Oct 15;220:117110. doi: 10.1016/j.neuroimage.2020.117110 (PMC7573537; doi:10.1016/j.neuroimage.2020.117110)
Supplement: Multimedia component 2 [file mmc2.xml]

<?xml version="1.0" encoding="utf-8" standalone="no"?>
<data>
  <datasets>
    <author>allencp@cardiff.ac.uk</author>
    <type>1</type>
    <dataset>
      <name>Neurocognitive mechanisms of inhibitory and non-inhibitory action updating: An fMRI study</name>
      <caption />
      <description>Pre-registration, open data and materials for Cortical and subcortical functional specificity associated with response inhibition.</description>
      <filetype>
        <name />
      </filetype>
      <filesize />
      <source>0</source>
      <sourcename>Original Data</sourcename>
      <access>
        <type>1</type>
        <name>Data available in data repository</name>
        <reponame>open science framework</reponame>
        <PersistentId>DOI 10.17605/OSF.IO/ZBK3P</PersistentId>
        <deeplinkurl>https://osf.io/zbk3p/</deeplinkurl>
      </access>
    </dataset>
  </datasets>
</data>
